# Supplementary material for: Enhancing diagnostic precision for rare diseases using case-based reasoning
Source: J Am Med Inform Assoc. 2025 Jun 17;33(1):98–111. doi: 10.1093/jamia/ocaf092 (PMC12758460; doi:10.1093/jamia/ocaf092)
Supplement: ocaf092_Supplementary_Data [file ocaf092_supplementary_data.zip]

Archive with 1 entries (1 files):
- SupplementaryFileA.docx
